# Supplementary material for: Complete genome sequence and metabolic potential of the quinaldine-degrading bacterium Arthrobacter sp. Rue61a
Source: BMC Genomics. 2012 Oct 6;13:534. doi: 10.1186/1471-2164-13-534 (PMC3534580; doi:10.1186/1471-2164-13-534)
Supplement: Additional file 5 — Table S4. LC-MS analysis of Coenzyme A thioesters in cell extracts of Arthrobacter sp. Rue61a. [file 1471-2164-13-534-S5.xls]

## Sheet: Sheet1
	Molecular Formula (MF)	MF of esterified organic acid	Assigned compound names	Anthranilate						Benzoate						Glucose						1H-4-Oxoquinaldine
				S1		S2		S3		S1		S2		S3		S1		S2		S3		S1		S2		S3
				MS	MS2	MS	MS2	MS	MS2	MS	MS2	MS	MS2	MS	MS2	MS	MS2	MS	MS2	MS	MS2	MS	MS2	MS	MS2	MS	MS2
	C23H38N7O17P3S	C2H4O2	Acetyl-CoA*
	C24H40N7O17P3S	C3H6O2	Propionyl-CoA*
	C25H42N7O17P3S	C4H8O2	Butyryl- / Isobutyryl-CoA*
	C24H40N7O18P3S	C3H6O3	Lactyl-CoA
	C26H42N7O17P3S	C5H8O2	Methylcrotonyl-CoA
	C26H44N7O17P3S	C5H10O2	Isovaleryl- / Methylbutanoyl-CoA
	C24H38N7O19P3S	C3H4O4	Malonyl-CoA*
	C25H40N7O19P3S	C4H6O4	Succinyl-CoA*
	C25H40N7O19P3S	C4H6O4	Methylmalonyl-CoA*
	C28H40N7O17P3S	C7H6O2	Benzoyl-CoA
	C26H42N7O19P3S	C5H8O4	Methylsuccinyl-CoA*
	C26H42N7O19P3S	C5H8O4	Glutaryl-CoA
	C29H42N7O17P3S	C8H8O2	Phenylacetyl- / Methylbenzoyl-CoA
	C28H41N8O17P3S	C7H7NO2	Anthraniloyl-CoA
	C27H44N7O19P3S	C6H10O4	Adipyl-CoA
	C28H41N8O18P3S	C7H7NO3	Hydroxyanthraniloyl-CoA
	C28H42N7O19P3S	C7H8O4	Cyclohexanedione-carboxyl-CoA
	C27H44N7O20P3S	C6H10O5	3-Hydroxy-adipyl- / Hydroxymethylglutaryl-CoA
	C28H44N7O20P3S	C7H10O5	Oxopimeloyl- / Methyloxoadipyl-CoA
	C28H44N7O20P3S	C7H10O5	Oxopimeloyl- / Methyloxoadipyl-CoA
			* identified with U-13C labeled standard
			detected
			not found
			only 1 fragment ion detected
			not measured
